# Supplementary material for: Categorisation of Colour Terms Using New Validation Tools: A Case Study and Implications
Source: Iperception. 2018 Mar 13;9(2):2041669518760043. doi: 10.1177/2041669518760043 (PMC5937630; doi:10.1177/2041669518760043)
Supplement: appendix updated version 1 -Supplemental material for Categorisation of Colour Terms Using New Validation Tools: A Case Study and Implications [file appendix-updated_version_1.xlsx]

## Sheet: CIE coordinates
	X	Y	Z	x	y	u'	v'	Luminance(cd/m²)
reference whilte sample	2377	2421	2725	0.3159	0.3218	0.2028	0.4649	2421
V-LP	1335	1294	1627	0.3137	0.304	0.2084	0.4545	1294
B-LP	1358	1439	1794	0.2958	0.3135	0.1917	0.4572	1439
BG-LP	1480	1730	1939	0.2874	0.336	0.178	0.4683	1730
G-LP	1543	1746	1545	0.3192	0.3612	0.1907	0.4855	1746
YG-LP	1736	1848	1420	0.3469	0.3693	0.206	0.4933	1848
Y-LP	1802	1806	1374	0.3616	0.3625	0.2183	0.4923	1806
O-LP	1820	1775	1530	0.3552	0.3463	0.2204	0.4835	1775
R-LP	1760	1659	1711	0.343	0.3234	0.2215	0.4699	1659
M-P3-3	1265	1188	1319	0.3354	0.3149	0.2196	0.464	1188
M-P3-2	747.8	669.9	772.8	0.3414	0.3058	0.2281	0.4597	669.9
M-P3-1	405.8	353.6	405.6	0.3483	0.3035	0.2343	0.4594	353.6
M-S3	258.3	210.3	238.4	0.3653	0.2974	0.2503	0.4585	210.3
M-P2-3	1394	1235	1374	0.3482	0.3085	0.2319	0.4623	1235
M-P2-2	956.8	770.5	896.5	0.3647	0.2937	0.2517	0.4561	770.5
M-P2-1	559.3	419.2	517.7	0.3738	0.2802	0.2663	0.4491	419.2
M-S2	318.8	228.8	286.8	0.3821	0.2742	0.2766	0.4465	228.8
M-P1-2	1497	1232	1421	0.3607	0.2969	0.247	0.4574	1232
M-P1-1	813.1	548.7	668.8	0.4004	0.2702	0.2943	0.4469	548.7
M-S1	521.1	303.6	339.3	0.4477	0.2608	0.3421	0.4484	303.6
RV-P2-3	1073	1021	1229	0.3228	0.3073	0.2137	0.4577	1021
RV-P2-2	677.2	622.6	786.4	0.3246	0.2984	0.2189	0.4528	622.6
RV-P2-1	359.4	330	436.5	0.3192	0.2931	0.2172	0.4487	330
RV-S2	201.6	170.9	233.3	0.3329	0.2821	0.2328	0.4439	170.9
RV-P1-3	1203	1094	1398	0.3257	0.296	0.2208	0.4515	1094
RV-P1-2	761.5	653.8	930.1	0.3247	0.2788	0.228	0.4405	653.8
RV-P1-1	423.7	346.7	507.7	0.3315	0.2713	0.2371	0.4366	346.7
RV-S1	200.8	157.7	248.5	0.3309	0.2598	0.2426	0.4286	157.7
V-P2-3	990.3	971.8	1336	0.3003	0.2947	0.2024	0.4468	971.8
V-P2-2	582.6	554.6	873	0.2898	0.2759	0.2023	0.4333	554.6
V-P2-1	347.4	330.3	525.9	0.2886	0.2744	0.202	0.4321	330.3
V-S2	210.8	183.3	367.6	0.2767	0.2406	0.2075	0.406	183.3
V-P1-3	1027	973.4	1528	0.291	0.2758	0.2032	0.4334	973.4
V-P1-2	682.4	631	1130	0.2793	0.2583	0.2016	0.4195	631
V-P1-1	429.5	387.6	763.6	0.2717	0.2452	0.2013	0.4088	387.6
V-S1	273.5	231.1	507.3	0.2703	0.2284	0.2079	0.3953	231.1
B-P2-3	1042	1101	1450	0.29	0.3063	0.1903	0.4523	1101
B-P2-2	718.2	783	1207	0.2652	0.2892	0.1786	0.4382	783
B-P2-1	314.1	342.2	604.2	0.2492	0.2715	0.173	0.4242	342.2
B-S2	183.7	201.5	428.5	0.2258	0.2476	0.1636	0.4038	201.5
B-P1-3	1112	1188	1692	0.2786	0.2975	0.1853	0.4453	1188
B-P1-2	752.8	820.9	1428	0.2508	0.2735	0.1736	0.4258	820.9
B-P1-1	409.3	425.7	1020	0.2206	0.2295	0.1661	0.3887	425.7
B-S1	247	285.8	734.6	0.1949	0.2255	0.1467	0.3818	285.8
C-P3-3	1125	1240	1496	0.2914	0.3212	0.1859	0.4609	1240
C-P3-2	704.2	801	1042	0.2765	0.3145	0.1778	0.455	801
C-P3-1	341.1	405.6	579	0.2573	0.306	0.1671	0.4472	405.6
C-S3	196.3	252.1	405.3	0.2299	0.2953	0.1512	0.4369	252.1
C-P2-3	1068	1265	1602	0.2714	0.3214	0.1719	0.4581	1265
C-P2-2	697.4	871	1255	0.247	0.3084	0.1591	0.4472	871
C-P2-1	429.9	554.6	868.7	0.232	0.2993	0.1514	0.4396	554.6
C-S2	238	320.1	578.4	0.2094	0.2817	0.1405	0.4252	320.1
C-P1-2	1086	1320	1728	0.2626	0.3193	0.1666	0.4557	1320
C-P1-1	580.4	771.7	1292	0.2195	0.2919	0.1448	0.4332	771.7
C-S1	275.5	379	718.3	0.2007	0.2761	0.1358	0.4203	379
BG-P3-3	1110	1250	1427	0.2932	0.33	0.184	0.466	1250
BG-P3-2	534.9	667.5	822.6	0.2642	0.3296	0.1644	0.4616	667.5
BG-P3-1	255.3	328.1	403.2	0.2588	0.3326	0.1599	0.4624	328.1
BG-S3	187.2	254.7	347.4	0.2371	0.3227	0.1482	0.4539	254.7
BG-P2-3	1072	1304	1479	0.278	0.3382	0.171	0.4681	1304
BG-P2-2	642.5	856.9	1010	0.2561	0.3415	0.1555	0.4667	856.9
BG-P2-1	399.6	566.9	687.6	0.2416	0.3427	0.1458	0.4653	566.9
BG-S2	194.4	296.2	370.1	0.2259	0.3442	0.1353	0.4638	296.2
BG-P1-2	1097	1425	1602	0.2659	0.3456	0.1608	0.4702	1425
BG-P1-1	581.8	912.7	1030	0.2304	0.3615	0.134	0.4731	912.7
BG-S1	241.8	372.9	453.3	0.2264	0.3492	0.1344	0.4664	372.9
G-P3-3	1244	1406	1373	0.3092	0.3495	0.1881	0.4784	1406
G-P3-2	755.2	888.6	897.6	0.2972	0.3496	0.1801	0.4767	888.6
G-P3-1	330.1	410.6	412.3	0.2863	0.3561	0.1709	0.4783	410.6
G-S3	161.1	208.9	218.9	0.2736	0.3547	0.1632	0.4758	208.9
G-P2-3	1222	1459	1303	0.3067	0.3662	0.1809	0.486	1459
G-P2-2	739.7	962.2	872.6	0.2873	0.3737	0.1663	0.4868	962.2
G-P2-1	432.8	602.3	521.2	0.2781	0.387	0.1569	0.4914	602.3
G-S2	182	282.7	259.4	0.2513	0.3904	0.1399	0.4892	282.7
G-P1-2	1177	1505	1233	0.3007	0.3843	0.1716	0.4934	1505
G-P1-1	630.5	1024	742.6	0.263	0.4271	0.1385	0.5058	1024
G-S1	252.1	451.7	379.8	0.2326	0.4169	0.1235	0.4978	451.7
YG-P3-3	1163	1284	1044	0.3331	0.3678	0.1974	0.4906	1284
YG-P3-2	695.4	774.5	631.3	0.3309	0.3686	0.1958	0.4906	774.5
YG-P3-1	342.1	391.7	302.7	0.3301	0.3779	0.192	0.4947	391.7
YG-S3	219.5	262.6	204.9	0.3196	0.3822	0.184	0.4951	262.6
YG-P2-3	1177	1370	1028	0.3292	0.3832	0.1897	0.4969	1370
YG-P2-2	754.6	908	618.3	0.3308	0.3981	0.186	0.5035	908
YG-P2-1	455.3	587.4	365.1	0.3234	0.4172	0.1758	0.5102	587.4
YG-S2	235.5	316.7	195.7	0.3149	0.4235	0.169	0.5115	316.7
YG-P1-2	1241	1503	1038	0.3281	0.3974	0.1845	0.5029	1503
YG-P1-1	694.1	982.3	514.5	0.3168	0.4484	0.1636	0.5209	982.3
YG-S1	293	475.8	219.3	0.2965	0.4815	0.1449	0.5295	475.8
YGw-P4-3	1147	1194	837.9	0.3608	0.3756	0.2127	0.4982	1194
YGw-P4-2	611.4	634.2	426.8	0.3656	0.3792	0.2144	0.5005	634.2
YGw-P4-1	450.9	466.8	302.7	0.3695	0.3825	0.2157	0.5025	466.8
YGw-S4	237.9	242.8	182.6	0.3586	0.366	0.2149	0.4935	242.8
YGw-P3-2	1200	1299	841	0.3594	0.3888	0.207	0.5037	1299
YGw-P3-1	676	697.1	345.9	0.3933	0.4055	0.2222	0.5155	697.1
YGw-S3	367.4	385.9	202.9	0.3842	0.4036	0.2172	0.5134	385.9
YGw-P2-2	1252	1403	764.5	0.366	0.4104	0.2036	0.5135	1403
YGw-P2-1	787.8	909.7	376.5	0.3799	0.4386	0.2025	0.5261	909.7
YGw-S2	446.5	506.2	209.6	0.3841	0.4355	0.206	0.5256	506.2
YGw-P1-1	1354	1561	764.3	0.3681	0.4242	0.2002	0.5191	1561
YGw-S1	677	835.4	266.5	0.3806	0.4696	0.1933	0.5368	835.4
Y-P4-3	1110	1120	900.1	0.3545	0.3579	0.2154	0.4891	1120
Y-P4-2	714.2	706.3	542.9	0.3637	0.3598	0.2208	0.4914	706.3
Y-P4-1	428.5	420.5	317.2	0.3674	0.3606	0.223	0.4923	420.5
Y-S4	226.7	216.4	153.6	0.3798	0.3627	0.2304	0.4951	216.4
Y-P3-2	1275	1279	843.1	0.3754	0.3764	0.2219	0.5007	1279
Y-P3-1	657.6	641.3	334	0.4027	0.3927	0.2332	0.5117	641.3
Y-S3	392.5	360.8	205.8	0.4092	0.3762	0.2445	0.5057	360.8
Y-P2-2	1301	1311	713.2	0.3912	0.3943	0.2252	0.5107	1311
Y-P2-1	973.2	945.9	419.2	0.4162	0.4045	0.2371	0.5185	945.9
Y-S2	557.8	508.5	205.8	0.4385	0.3997	0.2535	0.5199	508.5
Y-P1-1	1488	1503	656.6	0.4079	0.4121	0.2288	0.5202	1503
Y-S1	869.9	790.5	219.8	0.4627	0.4205	0.2599	0.5315	790.5
YO-P4-3	1159	1122	861	0.369	0.357	0.2255	0.4908	1122
YO-P4-2	630.4	602.3	461.6	0.3721	0.3555	0.2282	0.4906	602.3
YO-P4-1	378.6	350.7	252	0.3858	0.3574	0.2368	0.4936	350.7
YO-S4	235.3	220.1	173.3	0.3742	0.3501	0.232	0.4883	220.1
YO-P3-2	1207	1140	761.3	0.3883	0.3668	0.2344	0.4983	1140
YO-P3-1	737.4	658.9	363.1	0.4191	0.3745	0.2519	0.5064	658.9
YO-S3	374.8	317.8	172	0.4335	0.3676	0.265	0.5055	317.8
YO-P2-2	1378	1280	775.9	0.4014	0.3727	0.2407	0.5029	1280
YO-P2-1	974.8	847	405.5	0.4377	0.3803	0.2618	0.5117	847
YO-S2	522.8	420.8	179	0.4657	0.3748	0.2837	0.5137	420.8
YO-P1-1	1464	1345	746.1	0.4118	0.3783	0.2453	0.507	1345
YO-S1	863.9	670.9	202.6	0.4972	0.3861	0.2996	0.5234	670.9
O-P3-3	1240	1185	989.1	0.3631	0.3471	0.2256	0.4852	1185
O-P3-2	744.9	676.1	501.3	0.3875	0.3517	0.2405	0.4911	676.1
O-P3-1	441.9	377.1	246.9	0.4146	0.3538	0.2584	0.4963	377.1
O-S3	218.6	201.6	173.9	0.368	0.3393	0.2324	0.482	201.6
O-P2-3	1270	1142	819	0.393	0.3535	0.2435	0.4928	1142
O-P2-2	1026	844.7	504.3	0.4319	0.3557	0.2697	0.4999	844.7
O-P2-1	706.2	556.8	283	0.4568	0.3601	0.2851	0.5058	556.8
O-S2	400.4	324.3	192.1	0.4367	0.3538	0.2742	0.4997	324.3
O-P1-2	1482	1280	793.1	0.4167	0.3602	0.2569	0.4996	1280
O-P1-1	1209	932.5	440.7	0.4683	0.3611	0.2928	0.5081	932.5
O-S1	722.7	504.5	217.6	0.5002	0.3492	0.3233	0.5077	504.5
RO-P3-3	1138	1057	975.5	0.359	0.3333	0.2286	0.4776	1057
RO-P3-2	734.1	660.6	588.7	0.3701	0.3331	0.2366	0.4791	660.6
RO-P3-1	446.2	388.7	335.8	0.3812	0.332	0.2451	0.4802	388.7
RO-S3	238.8	210.2	182.1	0.3784	0.3331	0.2425	0.4804	210.2
RO-P2-3	1276	1112	941	0.3833	0.3339	0.2457	0.4816	1112
RO-P2-2	988.4	783.1	593.8	0.4179	0.3311	0.2723	0.4855	783.1
RO-P2-1	643.7	478.6	321.7	0.4458	0.3315	0.293	0.4902	478.6
RO-S2	404	309.5	209.9	0.4375	0.3351	0.2847	0.4907	309.5
RO-P1-2	1382	1132	875.6	0.4076	0.334	0.2633	0.4854	1132
RO-P1-1	1062	703.8	414.6	0.4872	0.3227	0.3304	0.4924	703.8
RO-S1	661.7	417.5	198.5	0.5179	0.3267	0.352	0.4997	417.5
R-P3-3	1179	1108	1157	0.3423	0.3216	0.2218	0.4688	1108
R-P3-2	704.7	639.8	681.1	0.3479	0.3159	0.2283	0.4664	639.8
R-P3-1	400.4	355.6	378.4	0.3529	0.3135	0.2331	0.4659	355.6
R-S3	211.4	171.3	171.1	0.3817	0.3093	0.2567	0.468	171.3
R-P2-3	1330	1213	1257	0.3499	0.3192	0.2283	0.4686	1213
R-P2-2	900.9	751.8	773.4	0.3713	0.3099	0.2486	0.4667	751.8
R-P2-1	568	447.1	437.9	0.3909	0.3077	0.2645	0.4686	447.1
R-S2	352.2	253.3	196.4	0.4393	0.3158	0.2972	0.4808	253.3
R-P1-2	1507	1277	1244	0.3741	0.317	0.2471	0.4711	1277
R-P1-1	947.2	635.8	604.4	0.433	0.2907	0.3081	0.4653	635.8
R-S1	528.7	337.3	237.2	0.4793	0.3057	0.3357	0.4819	337.3
Rw-Hue	1146	607.3	212.1	0.583	0.309	0.4208	0.5018	607.3
Rw-T1	1291	694.1	342.4	0.5547	0.2982	0.4058	0.4907	694.1
Rw-T2	1415	825.8	454.2	0.5251	0.3064	0.3733	0.4901	825.8
Rw-T3	1516	998.8	655.7	0.4781	0.3151	0.3283	0.4868	998.8
Rw-T4	1622	1199	907.5	0.435	0.3216	0.2905	0.4833	1199
RO-Hue	1305	725.2	201.6	0.5847	0.3249	0.4082	0.5104	725.2
RO-T1	1386	810.1	298	0.5557	0.3248	0.3841	0.5052	810.1
RO-T2	1486	960.1	450.7	0.513	0.3314	0.3448	0.5012	960.1
RO-T3	1567	1109	592.2	0.4794	0.3394	0.3136	0.4996	1109
RO-T4	1626	1240	758.2	0.4487	0.3421	0.2891	0.496	1240
O-Hue	1321	736.1	152.6	0.5979	0.3331	0.4123	0.5167	736.1
O-T1	1458	942.6	344.2	0.5313	0.3434	0.3508	0.5101	942.6
O-T2	1565	1130	513.6	0.4878	0.3521	0.3122	0.5071	1130
O-T3	1606	1266	675.6	0.4527	0.3569	0.2839	0.5037	1266
YO-Hue	1481	1011	210.9	0.5481	0.3739	0.343	0.5266	1011
YO-T1	1589	1190	357.2	0.5065	0.3796	0.3097	0.5222	1190
YO-T2	1651	1327	561.5	0.4666	0.3748	0.2843	0.5139	1327
YO-T3	1772	1523	770.1	0.4359	0.3747	0.2632	0.509	1523
Yw-Hue	1549	1200	232.6	0.5194	0.4026	0.3059	0.5334	1200
Yw-T1	1672	1459	533.9	0.4562	0.3982	0.2658	0.5219	1459
Yw-T2	1745	1587	716.2	0.431	0.392	0.252	0.5157	1587
Yw-T3	1784	1708	1009	0.3964	0.3796	0.2345	0.5052	1708
Y-Hue	1637	1541	289.8	0.472	0.4445	0.2555	0.5413	1541
Y-T1	1759	1781	627	0.422	0.4275	0.2317	0.5281	1781
Y-T2	1796	1860	840.8	0.3994	0.4136	0.223	0.5196	1860
Yc-Hue	1389	1621	365.5	0.4115	0.4803	0.2073	0.5444	1621
Yc-T1	1697	1910	681.9	0.3957	0.4453	0.2096	0.5307	1910
Yc-T2	1807	1981	909.2	0.3846	0.4218	0.211	0.5206	1981
YGw-Hue	1113	1522	392.2	0.3677	0.5027	0.1773	0.5453	1522
YGw-T1	1412	1778	735.1	0.3597	0.4531	0.1864	0.5284	1778
YGw-T2	1637	1928	952.5	0.3625	0.4267	0.196	0.5193	1928
YG-Hue	650.2	1173	399.6	0.2926	0.5276	0.1338	0.5429	1173
YG-T1	975.9	1489	736.9	0.3048	0.465	0.153	0.5251	1489
YG-T2	1254	1641	991.2	0.3227	0.4223	0.1739	0.5121	1641
YG-T3	1353	1747	984.7	0.3312	0.4277	0.1774	0.5153	1747
YGc-Hue	420.6	905.9	409.6	0.2423	0.5218	0.1104	0.5351	905.9
YGc-T1	682.6	1223	659	0.2661	0.4769	0.13	0.524	1223
YGc-T2	1004	1523	902.9	0.2927	0.4441	0.1512	0.5161	1523
YGc-T3	1267	1695	1147	0.3084	0.4124	0.1682	0.5062	1695
Gw-Hue	265.1	620.6	387.9	0.2081	0.4873	0.0987	0.5202	620.6
Gw-T1	422.5	894.9	554.4	0.2257	0.4781	0.109	0.5193	894.9
Gw-T2	676.9	1212	809	0.2509	0.4492	0.1272	0.5125	1212
Gw-T3	968.9	1491	1101	0.2721	0.4187	0.1455	0.5038	1491
Gw-T4	1201	1660	1360	0.2845	0.3933	0.1591	0.495	1660
G-Hue	274.7	606.7	489.7	0.2003	0.4425	0.1013	0.5035	606.7
G-T1	373.2	804	623.2	0.2073	0.4466	0.1044	0.5059	804
G-T2	530.1	997.9	845.3	0.2234	0.4205	0.1176	0.498	997.9
G-T3	881	1401	1273	0.2478	0.3941	0.137	0.4903	1401
G-T4	1082	1574	1411	0.2661	0.387	0.1497	0.4897	1574
Gc-Hue	294.7	572.4	637.7	0.1958	0.3804	0.1092	0.4773	572.4
Gc-T1	378.4	722.3	801.1	0.199	0.3798	0.1112	0.4774	722.3
Gc-T2	522.1	962.6	1022	0.2083	0.384	0.1158	0.4806	962.6
Gc-T3	811.6	1310	1403	0.2303	0.3716	0.1316	0.4779	1310
Gc-T4	1092	1556	1667	0.2531	0.3605	0.1485	0.4757	1556
BG-Hue	325.1	543.3	797.5	0.1952	0.3261	0.1197	0.45	543.3
BG-T1	405.2	679.1	956.1	0.1986	0.3328	0.1204	0.4541	679.1
BG-T2	642.1	1004	1339	0.2151	0.3363	0.1303	0.4582	1004
BG-T3	813.1	1201	1562	0.2273	0.3359	0.1383	0.4597	1201
BG-T4	1010	1400	1738	0.2435	0.3375	0.1484	0.4628	1400
C-Hue	387.6	557.3	1093	0.1902	0.2734	0.1289	0.417	557.3
C-T1	543	771.3	1352	0.2036	0.2892	0.1343	0.4293	771.3
C-T2	667.1	940.5	1501	0.2146	0.3025	0.1384	0.4391	940.5
C-T3	903.4	1232	1762	0.2318	0.3162	0.1464	0.4495	1232
C-T4	1095	1436	1915	0.2462	0.3231	0.1542	0.4554	1436
Bc-Hue	361.5	464	1108	0.187	0.2399	0.1358	0.3922	464
Bc-T1	493.5	645.9	1428	0.1923	0.2516	0.1365	0.4019	645.9
Bc-T2	660	870.5	1715	0.2033	0.2682	0.1399	0.4153	870.5
Bc-T3	902.1	1180	1897	0.2267	0.2965	0.1485	0.4371	1180
Bc-T4	1177	1479	2057	0.2498	0.3137	0.1595	0.4507	1479
B-Hue	317	351.2	997.4	0.1903	0.2109	0.1478	0.3685	351.2
B-T1	524.1	632.6	1550	0.1937	0.2337	0.143	0.3883	632.6
B-T2	656.3	787.8	1734	0.2065	0.2479	0.1485	0.4011	787.8
B-T3	913.8	1100	1939	0.2312	0.2782	0.1574	0.4261	1100
B-T4	1165	1383	2095	0.2509	0.2978	0.1653	0.4414	1383
Bw-Hue	268	252.2	835	0.1977	0.1861	0.1635	0.3462	252.2
Bw-T1	447.7	451.3	1309	0.2028	0.2044	0.1607	0.3645	451.3
Bw-T2	605.2	618.2	1654	0.2103	0.2148	0.1631	0.3749	618.2
Bw-T3	739	748.6	1710	0.2311	0.2341	0.1729	0.394	748.6
Bw-T4	989.8	1026	1949	0.2497	0.2589	0.1781	0.4155	1026
Bw-T5	1179	1234	2007	0.2668	0.2792	0.1834	0.432	1234
BV-Hue	420.8	349.3	961.1	0.2431	0.2018	0.197	0.368	349.3
BV-T1	497.9	432.3	1122	0.2426	0.2106	0.1924	0.3759	432.3
BV-T2	656.5	561.7	1525	0.2393	0.2048	0.1923	0.3702	561.7
BV-T3	732.2	654	1518	0.2521	0.2252	0.194	0.3899	654
BV-T4	919.7	850.1	1681	0.2665	0.2463	0.1966	0.4088	850.1
BV-T5	1112	1073	1855	0.2752	0.2656	0.1953	0.424	1073
V-Hue	390.1	278.1	653.3	0.2952	0.2104	0.2393	0.3838	278.1
V-T1	509.9	373.3	860.4	0.2924	0.2141	0.2347	0.3866	373.3
V-T2	603.8	476.6	1085	0.2788	0.2201	0.2194	0.3896	476.6
V-T3	736.5	612.1	1275	0.2807	0.2333	0.2144	0.4008	612.1
V-T4	981.6	843.9	1592	0.2872	0.2469	0.2132	0.4124	843.9
V-T5	1271	1156	1864	0.2962	0.2694	0.21	0.4299	1156
RV-Hue	527.2	336.3	653.2	0.3476	0.2217	0.28	0.4019	336.3
RV-T1	731.6	475.1	943.2	0.3403	0.221	0.2738	0.4001	475.1
RV-T2	851.9	648.4	1132	0.3236	0.2463	0.2438	0.4176	648.4
RV-T3	1076	871.6	1462	0.3156	0.2556	0.2323	0.4232	871.6
RV-T4	1409	1203	1778	0.3209	0.2741	0.2273	0.4368	1203
M-Hue	799.8	419.3	572.3	0.4465	0.234	0.3633	0.4285	419.3
M-T1	959.3	570.9	839.9	0.4048	0.2409	0.3186	0.4267	570.9
M-T2	1059	707.8	968.7	0.3872	0.2587	0.2906	0.4368	707.8
M-T3	1171	861.1	1181	0.3644	0.268	0.2657	0.4396	861.1
M-T4	1766	1403	1792	0.3559	0.2828	0.2506	0.4479	1403
Rc-Hue	1025	527.8	425.6	0.5181	0.2668	0.4013	0.4648	527.8
Rc-T1	1306	734.9	624.8	0.49	0.2757	0.3679	0.4656	734.9
Rc-T2	1419	879.8	849.4	0.4507	0.2795	0.3307	0.4613	879.8
Rc-T3	1587	1074	1079	0.4243	0.2871	0.3033	0.4617	1074
Rc-T4	1710	1286	1403	0.3887	0.2923	0.2714	0.4591	1286
R-Hue	1042	542.3	295	0.5544	0.2886	0.4142	0.4851	542.3
R-T1	1276	690.9	424.1	0.5337	0.289	0.3953	0.4816	690.9
R-T2	1416	806.9	571.8	0.5067	0.2887	0.3719	0.4767	806.9
R-T3	1527	971.5	795	0.4637	0.295	0.3305	0.473	971.5
R-T4	1645	1213	1119	0.4135	0.305	0.2836	0.4706	1213
R-EX	1090	556.1	218.1	0.5848	0.2982	0.4325	0.4962	556.1
Y-EX	1564	1364	247.5	0.4926	0.4294	0.2749	0.5392	1364
G-EX	257.3	615.4	426.7	0.198	0.4736	0.0956	0.5143	615.4
B-EX	300.6	296.5	975.6	0.1911	0.1885	0.1567	0.3477	296.5
YO-EX	1509	1109	209.5	0.5338	0.3921	0.3216	0.5317	1109
Yc-EX	1661	1768	447.7	0.4284	0.4561	0.225	0.5389	1768
Gw-EX	357	798.6	441.8	0.2235	0.4999	0.1045	0.5261	798.6
BG-EX	368.9	647.5	874.2	0.1951	0.3425	0.1162	0.4587	647.5
Rc-EX	986.9	504.1	342.2	0.5383	0.275	0.4123	0.4738	504.1
RO-EX	1243	646.4	214.8	0.5907	0.3072	0.4292	0.5022	646.4
RO-LT	1745	1470	1169	0.3981	0.3353	0.2557	0.4846	1470
O-LT	1743	1527	1052	0.4033	0.3532	0.2508	0.4943	1527
YO-LT	1755	1606	1015	0.4011	0.3671	0.243	0.5003	1606
Y-LT	1859	1926	1164	0.3756	0.3892	0.2171	0.5063	1926
YG-LT	1822	2022	1426	0.3457	0.3837	0.2001	0.4995	2022
G-LT	1573	1886	1565	0.3131	0.3754	0.182	0.4912	1886
BG-LT	1342	1729	1831	0.2737	0.3528	0.1638	0.4749	1729
C-LT	1408	1706	2084	0.2708	0.3283	0.1693	0.4618	1706
B-LT	1460	1614	2151	0.2794	0.3089	0.1818	0.4522	1614
V-LT	1482	1431	2012	0.3009	0.2906	0.2045	0.4444	1431
RV-LT	1778	1587	1926	0.3361	0.2999	0.2268	0.4554	1587
R-LT	1847	1585	1536	0.3718	0.319	0.2444	0.4719	1585
BLACK	88.75	90.29	98.32	0.32	0.3255	0.2043	0.4675	90.29
Gray1.5	170.8	175	197	0.3147	0.3223	0.2018	0.465	175
Gray2	213.3	217.6	243.5	0.3163	0.3226	0.2028	0.4654	217.6
Gray2.5	293.4	298.9	324.9	0.3199	0.3259	0.2041	0.4677	298.9
Gray3	341.3	348	391	0.3159	0.3221	0.2027	0.4651	348
Gray3.5	408.1	415.3	445.5	0.3216	0.3273	0.2047	0.4687	415.3
Gray4	494.9	504.8	562.3	0.3169	0.3231	0.203	0.4658	504.8
Gray4.5	580.7	594	657.4	0.317	0.3242	0.2026	0.4664	594
Gray5	629.9	644.9	724.8	0.315	0.3225	0.2019	0.4651	644.9
Gray5.5	771	789.3	864.4	0.318	0.3255	0.2028	0.4672	789.3
Gray6	867.4	887.9	971.5	0.3181	0.3256	0.2029	0.4673	887.9
Gray6.5	941.6	960.7	1053	0.3186	0.3251	0.2035	0.4671	960.7
Gray7	1068	1093	1205	0.3173	0.3246	0.2028	0.4666	1093
Gray7.5	1135	1164	1267	0.3183	0.3265	0.2027	0.4678	1164
Gray8	1249	1282	1399	0.318	0.3261	0.2026	0.4676	1282
Gray8.5	1372	1401	1511	0.3203	0.327	0.2039	0.4684	1401
Gray9	1601	1640	1730	0.3221	0.3298	0.2041	0.4702	1640
Gray9.5	1803	1841	1905	0.3249	0.3318	0.2053	0.4716	1841
WHITE	2073	2139	2291	0.3187	0.329	0.2021	0.4692	2139
R-DS	148.2	140.9	141.3	0.3443	0.3274	0.2207	0.4722	140.9
Y-DS	169.4	170.1	152.8	0.3441	0.3455	0.2131	0.4815	170.1
G-DS	160	194.2	189.4	0.2944	0.3573	0.1758	0.48	194.2
B-DS	176.6	208.1	352.1	0.2396	0.2825	0.1622	0.4301	208.1
V-DS	200.7	180.3	259.6	0.3133	0.2815	0.2179	0.4405	180.3
